# Supplementary material for: Evaluating Back-to-Back and Day-to-Day Reproducibility of Cortical GABA+ Measurements Using Proton Magnetic Resonance Spectroscopy (1H MRS)
Source: Int J Mol Sci. 2023 Apr 23;24(9):7713. doi: 10.3390/ijms24097713 (PMC10178500; doi:10.3390/ijms24097713)
Supplement: Supplementary file 1 [file ijms-24-07713-s001.zip]

Archive with 4 entries (4 files):
- Figure S1 supplemental.pdf
- Figure S2 supplemental.pdf
- Table S1 Supplemental.pdf
- Table S2 Supplemental.pdf
